# Supplementary material for: A Community-Based Approach to Integrating Socio, Cultural and Environmental Contexts in the Development of a Food Database for Indigenous and Rural Populations: The Case of the Batwa and Bakiga in South-Western Uganda
Source: Nutrients. 2021 Oct 3;13(10):3503. doi: 10.3390/nu13103503 (PMC8537349; doi:10.3390/nu13103503)
Supplement: Supplementary file 1 [file nutrients-13-03503-s001.zip]

Archive with 1 entries (1 files):
- nutrients-1367702-supplementary.pdf
